# Supplementary material for: Functional evaluation outcomes correlate with histomorphometric changes in the rat sciatic nerve crush injury model: A comparison between sciatic functional index and kinematic analysis
Source: PLoS One. 2018 Dec 12;13(12):e0208985. doi: 10.1371/journal.pone.0208985 (PMC6291147; doi:10.1371/journal.pone.0208985)
Supplement: S1 Table — (XLSX) [file pone.0208985.s001.xlsx]

## Sheet: data 
Data for supporting information
number of myelinated nerve fibers (/10000 µm2)	SFI	toe	ankle	diameter of myelinated fiber	axon diameter	myelin sheath thickness	group
117	-9.37914	34.4278	93.2396	7.50234	4.41976	1.54172	C
139	-20.296	53.8026	118.813	6.81437	3.89104	1.46166	C
153	-0.496283	45.906	123.108	6.69505	3.67734	1.50885	C
137	-10.5836	49.8507	110.751	7.46865	4.64393	1.41236	C
134	-6.97119	67.0335	118.227	7.16615	4.4985	1.33382	C
142	0.41969	66.82	118.129	5.85623	3.53053	1.16285	C
0	-93.5949	-21.6094	29.7996	0	0	0	1w
0	-82.8912	-8.8359	42.5128	0	0	0	1w
0	-85.1276	-11.1827	43.433	0	0	0	1w
0	-75.5984	-29.4802	43.7893	0	0	0	1w
0	-85.4512	-12.5031	47.5381	0	0	0	1w
0	-86.6638	-21.0819	45.0259	0	0	0	1w
24	-78.0517	-3.7819	42.7817	1.98713	1.25454	0.366295	2w
21	-87.3771	-1.682	47.7221	2.26151	1.72697	0.267269	2w
25	-96.6647	0.0848	45.502	2.62172	2.00802	0.306849	2w
26	-85.8051	-3.0268	42.4566	2.64625	2.10883	0.268708	2w
24	-91.3656	-2.4165	35.7692	2.64823	2.17192	0.238154	2w
18	-87.3097	-1.358	35.6733	2.36108	1.94462	0.208231	2w
46	-25.6394	18.6669	84.8912	3.05005	2.00356	0.523245	3w
51	-39.9391	14.2092	59.5062	2.7174	1.83187	0.442764	3w
61	-34.8366	9.0561	82.33	2.99874	2.09519	0.451774	3w
50	-42.7666	12.8768	64.7208	2.95887	2.03801	0.460425	3w
63	-30.347	14.9777	69.2534	3.61442	2.49412	0.560153	3w
61	-34.4887	12.8357	85.0875	3.70933	2.66693	0.5212	3w
78	-14.2797	35.1655	94.5874	3.55172	2.27399	0.638863	4w
72	-11.6798	25.4495	106.559	3.90745	2.6689	0.619276	4w
81	-14.7389	20.2419	101.348	3.60071	2.1873	0.706706	4w
76	-21.8016	33.2697	91.5566	3.85844	2.68421	0.587114	4w
87	-7.61655	27.4238	109.164	4.49584	3.25021	0.622811	4w
90	-11.8257	34.93	108.126	4.29339	3.08457	0.604409	4w
118	-14.6118	50.9353	124.661	4.79809	3.13549	0.8313	6w
120	-9.80586	52.0383	137.104	4.67751	3.17375	0.75188	6w
128	-8.26103	50.5511	115.602	4.2306	2.69796	0.766319	6w
137	-9.45136	53.6835	112.935	5.45065	3.83385	0.808402	6w
113	-5.50558	43.4764	119.541	5.14334	3.6376	0.75287	6w
117	-17.8546	49.7058	125.59	5.4363	3.74654	0.84488	6w
